# Supplementary material for: High-efficiency production of human serum albumin in the posterior silk glands of transgenic silkworms, Bombyx mori L
Source: PLoS One. 2018 Jan 19;13(1):e0191507. doi: 10.1371/journal.pone.0191507 (PMC5774803; doi:10.1371/journal.pone.0191507)
Supplement: S1 Table — (XLSX) [file pone.0191507.s003.xlsx]

## Sheet: Sheet1
S1 Table The insertion sites of the transgenic lineages.
Transgenic lineages	Hit chromosome	Hit scaffold ID	Insertion position	5'-flanking genomic sequence	3'-flanking genomic sequence
HSA-1	---	---	---	CCTTAAGGGCCAGGCAAACTCGATCTTAA
HSA-2	Chr10	Bm_scaf10	Intron	CGGACCAAAACTCACGGCCCGCTTAA	TTAAGTAAAAATGCAAGAGCCGACA
HSA-3	---	---	---	GTTATATGTAGACAATTAAATAATTCTTAA
HSA-4	Chr23	Bm_scaf23	Intergenic	TTAGTACGTACATTGTGTATTGCGATTTAA
HSA-5	Chr12	Bm_scaf67	Intergenic	TTGAAGGAAATAAATATCTGCCTCATTAA	TTAAGGTGTGGATGAAGTTGTGAAAT
Note: "---" means no map
